# Supplementary material for: Flight trajectory prediction enabled by time-frequency wavelet transform
Source: Nat Commun. 2023 Aug 29;14:5258. doi: 10.1038/s41467-023-40903-9 (PMC10465572; doi:10.1038/s41467-023-40903-9)
Supplement: Supplementary file 4 — Source Data [file 41467_2023_40903_MOESM4_ESM.xlsx]

## Sheet: Table 1
The overall performance evaluation
Models	MAE			MRE(%)			RMSE			MDE
	Lon	Lat	Alt	Lon	Lat	Alt	Lon	Lat	Alt
Vanilla LSTM (A1)	0.0056	0.0059	1.36	0.003	0.011	0.25	0.0163	0.0142	8.55	0.9472
TCN (A2)	0.0052	0.0054	1.32	0.0049	0.0194	0.27	0.0151	0.0138	8.13	0.8794
CNN LSTM (A3)	0.0051	0.005	1.36	0.0048	0.0177	0.27	0.0164	0.0139	8.91	0.8299
Transformer (A4)	0.0049	0.0047	1.21	0.0046	0.0169	0.24	0.0148	0.0128	8.17	0.8003
FlightBERT (A5)	0.0039	0.0033	1.36	0.0029	0.0103	0.3	0.0558	0.0486	10.59	0.591
WTFTP	0.0025	0.0022	1.14	0.0023	0.0078	0.23	0.0148	0.0125	8.91	0.3855

## Sheet: Table 2
Performance comparison in different flight phases
Phases	Models	MAE			MRE(%)			RMSE			MDE
		Lon	Lat	Alt	Lon	Lat	Alt	Lon	Lat	Alt
Cruise	Vanilla LSTM (A1)	0.0043	0.005	0.58	0.0041	0.018	0.07	0.0166	0.0142	5.9	0.7789
	TCN (A2)	0.0043	0.0044	0.59	0.004	0.0159	0.07	0.0155	0.0136	5.47	0.7173
	CNN LSTM (A3)	0.0041	0.0042	0.62	0.0038	0.0152	0.07	0.0169	0.0144	6.38	0.6837
	Transformer (A4)	0.0045	0.005	0.56	0.0042	0.0173	0.06	0.0155	0.014	5.58	0.7954
	FlightBERT (A5)	0.0042	0.0033	0.09	0.0041	0.0133	0.01	0.0612	0.0458	1.9	0.5479
	WTFTP	0.0022	0.0019	0.36	0.002	0.007	0.04	0.0164	0.0136	6.35	0.3405
Climb	Vanilla LSTM (A2)	0.0084	0.0079	3.16	0.0079	0.0277	0.57	0.0118	0.0111	4.42	1.3473
	TCN (A3)	0.0079	0.0087	3.12	0.0075	0.0306	0.57	0.0116	0.0118	4.46	1.3701
	CNN LSTM (A4)	0.007	0.0067	3.12	0.0066	0.0234	0.57	0.0104	0.0092	4.3	1.1225
	Transformer (A5)	0.006	0.007	3	0.0057	0.0245	0.56	0.0084	0.0094	4.18	1.0802
	FlightBERT (A6)	0.0046	0.004	7.46	0.0044	0.0144	1.45	0.0521	0.0512	28.08	0.9032
	WTFTP	0.003	0.0028	3.01	0.0028	0.0098	0.55	0.0043	0.0038	4.16	0.4846
Descent	Vanilla LSTM (A3)	0.0066	0.006	1.94	0.0062	0.0211	0.55	0.0097	0.0085	2.89	1.0363
	TCN (A4)	0.0061	0.0062	1.91	0.0057	0.0222	0.54	0.0086	0.0086	2.82	1.0128
	CNN LSTM (A5)	0.006	0.0052	2	0.0056	0.0183	0.56	0.0088	0.0073	2.95	0.9196
	Transformer (A6)	0.005	0.006	2.09	0.0047	0.0211	0.63	0.0075	0.008	2.95	0.9175
	FlightBERT (A7)	0.0041	0.0047	3.94	0.004	0.0127	0.92	0.0504	0.0726	18.85	0.7996
	WTFTP	0.0024	0.0021	1.81	0.0023	0.0074	0.5	0.004	0.003	2.73	0.3753

## Sheet: Table 3
Experimental results of ablation studys
Models	Watt	MAE			MRE(%)			RMSE			MDE
		Lon	Lat	Alt	Lon	Lat	Alt	Lon	Lat	Alt
WTFTP	w/	0.0025	0.0022	1.14	0.0023	0.0078	0.23	0.0148	0.0125	8.91	0.3855
2-level WTFTP (B1)		0.0024	0.0021	1.15	0.0022	0.0075	0.24	0.0134	0.0117	8.9	0.3727
3-level WTFTP (B2)		0.0032	0.0032	1.12	0.003	0.0113	0.24	0.014	0.0123	8.59	0.5271
WTFTP (C1)	w/o	0.0032	0.0029	1.17	0.003	0.0105	0.24	0.0159	0.0131	8.93	0.509
2-level WTFTP (C2)		0.0028	0.0028	1.26	0.0026	0.0099	0.26	0.014	0.0122	9.07	0.4642
3-level WTFTP (C3)		0.0032	0.0031	1.25	0.003	0.011	0.25	0.014	0.0119	8.95	0.5186

## Sheet: Figure 2a-e
Attention scores of one-level WTFTP for generating WTC0 (Figure 2a)
Historical step	1	2	3	4	5	6	7	8	9
Score	0.00441064	0.0278262	0.000367104	0.00142943	1.58791e-05	0.00163955	0.000462802	0.000264587	0.636676
Attention scores of one-level WTFTP for generating WTC1 (Figure 2b)
Historical step	1	2	3	4	5	6	7	8	9
Score	0.0163774	0.0237576	0.0896239	0.00667934	0.0562497	0.00100681	0.0204156	0.652533	0.538277
Attention scores of two-level WTFTP for generating WTC0 (Figure 2c)
Historical step	1	2	3	4	5	6	7	8	9
Score	0.0179012	0.0160736	0.0202682	0.240344	0.010396	0.00996434	0.0172081	0.166616	0.782744
Attention scores of two-level WTFTP for generating WTC1 (Figure 2d)
Historical step	1	2	3	4	5	6	7	8	9
Score	0.0704645	0.654347	0.0309606	0.887525	0.287224	0.896816	0.00635144	0.0064438	0.00370559
Attention scores of two-level WTFTP for generating WTC1 (Figure 2e)
Historical step	1	2	3	4	5	6	7	8	9
Score	0.46683	0.124344	0.496826	0.0410587	0.410656	0.00560496	0.372116	0.688323	0.279269

## Sheet: Figure 4a
Absolute error of the longitude
Time stamp	WTFTP	CNN LSTM	Vanilla LSTM	TCN	FlightBERT	Transformer
0	0.0041008	0.0250893	0.0161552	0.00422287	0.00196555	0.0100746
1	0.00567245	0.0558128	0.0197258	0.0203362	0.000491302	0.000423431
2	0.00401688	0.00649643	0.0179024	0.0046196	0.00207285	0.000583648
3	0.000644683	0.00975418	0.00762558	0.00619125	0.000706329	0.0105171
4	0.0031929	0.0026741	0.0099144	0.00762558	0.000141205	0.00849533
5	0.00711823	0.0154572	0.0184555	0.007164	0.00121289	0.00652313
6	0.0053978	0.0184975	0.00239182	0.00606155	0.000940277	0.000988006
7	0.00283432	0.00246048	0.00181961	0.0137749	0.000847321	0.00068283
8	6.48496e-05	0.00177383	0.00832748	0.00705338	0.00512808	0.00872421
9	0.00430298	0.00926971	0.0305786	0.0130615	0.00723718	0.0047226
10	0.00213242	0.00549698	0.00822067	0.0221901	0.00055014	0.00356674
11	0.00377274	0.0087471	0.00155258	0.0128975	0.000490875	0.00251389
12	0.000984192	0.00955963	0.0110092	0.00331116	0.00479346	0.00587463
13	0.00190353	0.0121498	0.00863266	0.000171661	0.00221591	0.000179291
14	0.000102996	0.00557327	0.00219345	0.00401688	0.000496674	0.00152969
15	0.00308228	0.00151825	0.00639343	0.0105209	0.00269568	0.00125122
16	0.0073204	0.00960922	0.0100517	0.0142632	0.000297943	0.00252914
17	0.00584793	0.000362397	0.0202827	0.0116768	0.000788483	0.0051918
18	0.0039711	0.00980759	0.0179787	0.0206642	5.5573e-05	0.000782012
19	0.0126724	0.0268021	0.00856781	0.0144882	0.00610736	0.00978851
20	0.00299835	0.0091095	0.0205231	0.0135193	0.0189438	0.00389099
21	0.0043602	0.0198479	0.0131645	0.0305595	0.00793832	0.00018692
22	0.00401306	0.00855255	0.0289764	0.00610352	0.00117255	0.00106811
23	0.00202179	0.0122757	0.0144119	0.000740051	0.000361633	0.00174713
24	0.001194	0.010685	0.0113564	0.00354385	0.000694183	0.000614167
25	0.00566483	0.0157661	0.0288124	0.00352859	0.00148825	0.000522613
26	0.00235367	0.0121574	0.015377	0.00230789	0.00101401	0.00345993
27	0.00244522	0.00562668	0.0255547	0.0106544	0.000569733	0.00350571
28	0.0001297	0.00960541	0.0144424	0.0113373	0.00110614	0.000602722
29	0.00262833	0.00275803	0.0147972	0.0174599	0.000247955	0.00162125
30	0.00127792	0.00349045	0.0126381	0.00786972	0.000117035	6.48498e-05
31	0.000679016	0.00435638	0.00822449	0.0065155	0.000155579	0.00075531
32	0.000289917	0.00609589	0.00263214	0.000999451	0.000316467	0.00127411
33	0.000797272	0.00387955	0.00391006	0.00138473	0.0319624	0.00115585
34	0.000595093	0.00540161	0.00496674	0.000312806	0.000765015	0.000183106
35	3.81465e-05	0.00492859	0.00473022	0.00172424	0.000709229	0.001091
36	0.000377655	0.00452805	0.00446701	0.00263596	0.000644867	0.00121689
37	0.00111389	0.00390625	0.00392914	0.00349426	0.00034436	0.00157165
38	7.24796e-05	0.00502396	0.00530624	0.00227737	3.9703e-05	0.000141144
39	0.000225067	0.00522232	0.00527573	0.0031395	9.1217e-05	0.00069809
40	0.00130463	0.00354767	0.00405884	0.0050354	0.00076709	0.00222778
41	0.000301361	0.00465012	0.00529098	0.00338364	0.000273651	0.00043869
42	0.000190735	0.00487518	0.00524139	0.00399017	2.8931e-05	0.000823975
43	0.000194549	0.00515366	0.00570297	0.00426102	0.00167484	0.00149918
44	0.000205994	0.00485992	0.00521851	0.00386047	0.00032074	0.000999451
45	0.000457764	0.00489044	0.00543213	0.00330353	0.000205017	0.000953674
46	6.10355e-05	0.00540161	0.00572205	0.00265503	0.0609259	0.000541687
47	0.000423432	0.00488663	0.00500107	0.00313187	8.4869e-05	0.00125504
48	0.000335693	0.00479889	0.00521851	0.00226593	0.000217712	0.000862121
49	0.000423431	0.004879	0.00516891	0.00240707	0.000136383	0.00100327
50	0.000846863	0.00431824	0.00460053	0.00260925	0.000147156	0.00133514
51	0.00123596	0.00392151	0.00435638	0.00270081	1.3733e-05	0.00151825
52	0.000263214	0.00462723	0.00458908	0.00176621	0.00168369	0.00043869
53	0.000709534	0.00376892	0.00417328	0.00144958	0.000305542	0.0014801
54	0.000396728	0.00471497	0.00566864	3.51562e-10	0.00090686	4.57767e-05
55	8.39229e-05	0.00431824	0.00534821	0.000274659	8.9294e-05	0.00130463
56	0.000728607	0.00340652	0.0045433	0.000797272	0.000899933	0.00134659
57	0.000675202	0.00326157	0.00429916	0.00117874	0.00106082	0.00116348
58	0.000980377	0.00250626	0.00389481	0.000644684	0.00122171	0.00127792
59	1.90731e-05	0.00318527	0.00505447	0.000797271	0.000352631	0.000209809
60	0.000522613	0.00191116	0.00405502	0.000202179	0.000513519	0.00134659
61	0.000339508	0.00143814	0.00470352	0.00118637	0.00301224	0.000713348
62	0.000701905	0.00197601	0.00521851	0.00188446	0.00105298	8.39238e-05
63	0.000671387	0.000213623	0.00419617	0.00102997	0.000205444	0.00187683
64	0.000679016	0.00105286	0.00577545	0.00450134	0.00110449	0.000686645
65	0.000358581	8.39236e-05	0.00469208	0.00302124	0.000399719	0.00171661
66	0.000740051	0.000808716	0.00391388	0.0034256	0.000217285	0.000854492
67	0.000946045	0.000823975	0.00379181	0.00217438	0.000378174	0.00114441
68	0.00109482	0.00948715	0.00187302	0.00334549	5.89e-06	0.00511551
69	0.00260544	0.00139999	0.0102119	0.0123558	0.001155	0.000461578
70	0.000926971	0.00187302	0.0068779	0.0133095	0.00100253	0.00448227
71	0.000118256	0.00563431	0.008564	0.00643539	0.00019339	0.00154495
72	0.00106811	0.00304413	0.00344849	0.000610352	0.000212585	0.00312042
73	0.0012207	0.00349426	0.00154877	0.00370026	0.000283203	0.0032196
74	0.0015564	0.00100708	0.000976563	0.00485229	0.000778992	0.00237274
75	0.000469208	0.00019455	0.00459671	0.0057869	0.00110312	0.00230789
76	0.0141907	0.0206223	0.0223389	0.0271683	0.0119324	0.0124817
77	0.00867844	0.0186043	0.0100975	0.0082283	0.00173508	0.00212479
78	0.00374222	0.017292	0.00364304	0.00788498	0.000230865	0.000499725
79	0.00103378	0.0143242	0.00143051	0.00474167	0.000383331	0.00278091
80	0.00217819	0.0108452	0.00435257	0.00260544	0.00087912	0.00367355
81	0.000606537	0.0042305	0.00854111	0.00344467	0.000311737	0.00044632
82	0.00051117	0.00396729	0.00354004	0.00253296	0.000669067	0.00287628
83	0.000320435	0.0043335	0.000373841	0.000198364	0.00252179	0.00365448
84	0.000473023	0.0016861	0.0022049	0.00101471	0.00166065	0.00579834
85	0.0011673	0.00276947	0.000328064	0.00231934	0.00121686	0.00271606
86	0.00112534	0.00198746	0.000308991	0.00187302	0.000763947	0.00491715
87	2.67033e-05	0.000720977	0.000736237	0.000629425	0.000946381	0.00504684
88	0.00110245	0.00126266	3.43323e-05	0.0021553	0.000587799	0.00391769
89	0.00665665	0.00664139	0.00609207	0.00756454	0.00561514	0.000659943
90	0.00449371	0.00444794	0.00559998	0.00278473	0.00536566	0.00479889
91	0.00125885	0.00112152	0.00322723	0.0019989	0.00086145	0.00579834
92	0.000225067	0.000408172	0.00253677	0.00193405	0.000498932	0.00587845
93	0.00160599	0.00648117	2.67029e-05	0.00402451	0.00130807	0.0063591
94	0.000114441	0.00735474	0.00534821	0.0160141	0.000397766	0.0100021
95	0.00422287	0.00651169	0.00966263	0.0116997	0.000103607	0.00620651
96	0.00426102	0.00412369	0.0180016	0.00735855	0.00784757	0.00255203
97	0.00535202	0.0145683	0.0116844	0.0149117	0.00830814	0.0245552
98	0.00136948	0.00238419	0.00532913	0.00893021	0.00088797	0.00368881
99	0.00275421	0.0111008	0.00875092	0.00676727	0.00159906	0.000701904
100	0.00421524	0.00599289	0.00362778	0.0200005	0.000719818	0.000110626
101	0.00302887	0.00487518	0.00348663	0.0160446	0.000695374	0.00817108
102	0.0101662	0.00820541	0.011219	0.0179405	0.0212854	0.017292
103	0.00960922	0.0308495	0.00459671	1.90735e-05	0.000841156	0.000835419
104	0.00130844	0.0492134	0.0249138	0.0242882	0.00337967	0.00447464
105	0.00711441	0.00188828	0.0248604	0.00741196	0.00628714	0.00522232
106	0.0079689	0.0134773	0.0432014	0.0203514	0.0010148	0.000766754
107	0.00383377	0.00482559	0.0280266	0.0150414	0.00105582	0.00277328
108	0.003479	0.00170898	0.0102844	0.0155945	0.00129846	0.00254822
109	0.00690079	0.0141182	0.00413895	0.00288773	0.00706424	0.00301743
110	0.00570679	0.00128937	0.00845337	0.00328064	0.00017334	0.0120392
111	0.00249863	0.00979233	0.00341415	0.00551987	0.000312408	0.000278472
112	0.0016365	0.0216408	0.00910568	0.00796127	0.00371304	0.00118637
113	0.00126266	0.0237236	0.0103569	0.0132332	0.00192996	0.0137978
114	0.00222015	0.0353928	0.00269318	0.00776672	0.0027583	0.00984192
115	0.00457382	0.0317345	0.0340996	0.018383	0.000243317	0.0198021
116	0.00343704	0.0168571	0.0300484	0.0187645	0.000243317	0.00217819
117	0.00112152	0.00513458	0.0250549	0.0208206	0.00107166	0.0014801
118	0.00147629	0.00550461	0.0336647	0.0240364	0.000556671	0.00178146
119	0.00192261	0.00827026	0.0110931	0.0341644	0.0134515	0.00196838
120	0.00391769	0.0152245	0.0180626	0.0175514	0.000475922	0.00994492
121	0.00105667	0.0127449	0.0450554	0.0417137	0.00310525	0.00396347
122	0.00702667	0.0168228	0.0118484	0.020752	0.000467041	0.0217819
123	0.00709915	0.0400124	0.0383949	0.0186348	0.00138266	0.01437
124	0.00662994	0.063118	0.0351791	0.0390625	0.000298279	0.010025
125	0.0034523	0.0681496	0.044239	0.0360909	0.00175613	0.00721359
126	0.00498199	0.0270309	0.0387573	0.0312424	0.00351086	0.000495911
127	0.00985718	0.000663757	0.0327072	0.022438	0.000519104	0.0331268
128	0.000392914	0.0172081	0.0999107	0.0163536	0.000965912	0.00325394
129	0.00507355	0.0136032	0.0679092	0.0113983	0.000450928	0.00482941
130	0.00481796	0.00239182	0.0517159	0.00370407	0.000592621	0.00751114
131	0.00542831	0.0209236	0.0346718	0.00227737	9.4025e-05	0.00305557
132	0.00263596	0.0183067	0.000400543	0.00465775	0.00021933	0.00449753
133	0.00147247	0.0196991	0.000305176	0.00457001	0.000295654	0.00288391
134	0.000312805	0.0160675	0.0125198	0.000793457	0.000361023	0.00561523
135	0.000926971	0.0171623	0.0176582	0.00303268	0.000153961	0.00329208

## Sheet: Figure 4b
Absolute error of the latitude
Time stamp	WTFTP	CNN LSTM	Vanilla LSTM	TCN	FlightBERT	Transformer
0	0.00363159	0.0135956	0.00993729	0.0090332	0.000937775	0.00527763
1	0.00387955	0.0156174	0.0106087	0.0139599	0.000213013	0.024704
2	0.00836754	0.0129662	0.0165825	0.00877762	0.00605502	0.00746918
3	0.0060215	0.0136089	0.0362225	0.0175514	0.000940674	0.00444412
4	0.00525284	0.00354576	0.0213165	0.000656128	0.0017486	0.00831032
5	0.00501633	0.002882	0.00406075	0.0126076	0.000360504	0.00908661
6	0.0095253	0.00720215	0.00653648	0.0142746	0.0023887	0.00740051
7	0.00398827	0.00550842	0.0105896	0.0235863	0.00820541	0.016922
8	0.00260925	0.0102253	0.000522614	0.0164413	0.00360605	0.0215073
9	0.0050087	0.00640488	0.00763321	0.0217514	0.00617834	0.0221329
10	0.00336838	0.00435448	0.00858879	0.00650597	0.00060083	0.0158539
11	0.00786209	0.00456238	0.00456238	0.00551224	0.00158163	0.00426865
12	0.00967789	0.00727654	0.0040741	0.0187187	0.00316733	0.00224686
13	0.0084362	0.00905609	0.0120392	0.0127831	0.00287369	0.0121326
14	0.00351715	0.0104828	0.0103683	0.0154686	0.0019436	0.0153542
15	0.00139046	0.0122986	0.00654602	0.00859451	0.00141077	0.00897598
16	0.000675201	0.00156975	0.00760269	0.00657845	0.00122018	0.00798607
17	0.00571442	0.00806618	0.00233078	0.00648117	0.00142471	0.00307655
18	0.00547409	0.00528717	0.00442505	0.0167847	0.00116913	9.53674e-05
19	0.000278473	0.00797081	0.000484467	0.00942421	0.000722046	0.00680923
20	0.00174141	0.00526428	0.0183945	0.00383377	0.000784882	0.00340271
21	0.00344467	0.0064621	0.00832176	0.00951385	0.00431091	0.00560379
22	0.00275421	0.0154667	0.0077095	0.00512314	0.00515845	0.00481606
23	0.00244522	0.0114784	0.00629616	0.00896454	0.00246918	0.0040226
24	0.00209045	0.0116425	0.000595093	0.007061	0.00174994	0.00294113
25	0.00635147	0.00114822	0.00447083	0.0106602	0.00282761	0.0115986
26	0.00314713	0.00629425	0.0108795	0.00175095	0.000405151	0.00584793
27	0.00149536	0.00292206	0.00330353	0.00407791	0.00335599	0.0060463
28	9.53674e-05	0.0026474	0.00668716	0.00012207	0.000581451	0.0062561
29	0.00151825	0.00780106	0.00597382	0.00150871	0.000167755	0.00640106
30	7.24793e-05	0.000394821	0.00266266	0.0051136	8.8623e-05	0.00570679
31	0.00094986	0.00252151	0.000686645	0.00715256	0.000696137	0.00448036
32	0.00136375	0.00124359	0.00593948	0.00287628	0.00089798	0.00610352
33	0.000282288	0.000469208	0.00359344	8.01086e-05	0.000148773	0.00683212
34	0.00115585	0.00145912	0.00244522	0.000268936	0.000802063	0.00531006
35	0.000576019	0.00120926	0.00288963	0.000179291	0.000277069	0.00640869
36	3.43322e-05	0.000572205	0.00335884	0.000699997	0.000699524	0.00671768
37	0.000247955	0.000209808	0.00328827	0.00151443	4.96826e-05	0.00655746
38	0.000368118	0.000669479	0.00258255	0.00317001	0.000657196	0.00614166
39	0.000707626	0.000808716	0.00201035	0.00393105	0.000250275	0.00583839
40	0.000339508	0.000127792	0.00284195	0.00363731	0.00118771	0.00677109
41	0.000431061	0.000198364	0.00209045	0.00555801	0.0004198	0.006073
42	0.000709534	0.000183105	0.00150871	0.0064106	0.000683991	0.00615311
43	0.000541687	0.000310898	0.00145721	0.0069809	0.000119843	0.00663376
44	0.000198364	0.000312805	0.00143051	0.00466156	4.07104e-05	0.00669098
45	9.91822e-05	0.000434876	0.00151825	0.00330353	0.00013324	0.00654602
46	0.000743866	0.000185013	0.000528336	0.00368309	0.000912415	0.00585175
47	4.3869e-05	0.000570297	0.00100708	0.00266457	0.000338379	0.00689316
48	8.01087e-05	0.000825882	0.000793457	0.00267792	0.00024585	0.00610352
49	0.000297546	0.000640869	0.000423431	0.0030117	1.83411e-05	0.00627518
50	0.000150681	0.00121689	0.000537872	0.00289536	0.000232452	0.00682259
51	0.000385284	0.00161362	0.000692368	0.00304031	0.000311585	0.00710297
52	0.000175476	0.00139618	0.000167847	0.00307846	0.000390717	0.00618362
53	0.000114441	0.00124741	9.53675e-06	0.00131416	0.00064151	0.00579262
54	0.00101089	0.000286102	0.00097084	0.0030098	0.00113766	0.00562286
55	0.000644684	0.000751495	0.00104141	0.00338745	0.00276981	0.00714302
56	0.00038147	0.000720978	0.00147057	0.00399208	0.000494385	0.00639343
57	0.000156403	0.000799179	0.00118828	0.0046196	0.000756409	0.00693703
58	0.000286102	0.001091	0.00128937	0.00520897	0.000336121	0.0065918
59	0.000123978	0.000431061	0.00148773	0.00527191	0.000771973	0.00671005
60	0.000133514	9.91821e-05	0.00188446	0.00485611	0.000478821	0.00652695
61	0.000293732	0.000804901	0.00227737	0.00531387	4.29688e-05	0.0062561
62	0.00151062	0.00246429	0.00388336	0.00662231	7.95288e-05	0.00502586
63	0.000167847	0.00138283	0.0024128	0.00453186	0.000686249	0.00791168
64	0.00106049	0.00294876	0.00416183	0.0063324	0.00112289	0.00532532
65	0.000192642	0.00244904	0.0031929	0.00441551	0.000299561	0.00809097
66	0.000301361	0.00302124	0.00391006	0.00530243	0.00186371	0.00606346
67	0.00019455	0.00283813	0.00333023	0.00517273	0.0399428	0.00651932
68	2.28882e-05	0.0046196	0.00799179	0.00370789	0.00117966	0.000951767
69	0.00110245	0.0034523	0.00658417	0.0134621	0.000100525	0.00362778
70	0.00112534	0.00815964	0.00503349	0.0121479	0.00032193	0.00222015
71	0.00069046	0.00872231	0.00282288	0.007267	0.00125937	0.00561714
72	0.00127411	0.0153427	0.0033474	0.00284576	0.000146515	0.00536346
73	0.000961304	0.0175896	0.00642776	0.00296593	0.000895721	0.00597
74	0.00115967	0.0137787	0.00876236	0.000495911	0.000473267	0.00535583
75	0.000221252	0.0134029	0.00748825	0.000350952	0.000222473	0.00410843
76	0.00743866	0.00528336	0.00613594	0.0182228	0.0111863	0.0170021
77	0.00787354	4.19617e-05	0.00413895	0.00946617	0.000734558	0.00309372
78	0.00113678	0.00212097	0.00229263	0.00858879	0.00399875	0.00596237
79	0.00137138	2.67028e-05	0.00226212	0.0103016	0.00142371	0.0064621
80	0.00194168	0.000396729	0.00615501	0.00483322	0.000361145	0.00509262
81	0.00282288	0.00359726	0.000667572	0.0079689	0.0007836	0.00383377
82	0.00250626	0.00483704	0.00183868	0.00746727	3.43933e-05	0.0062294
83	0.00102425	0.0028801	0.00795174	0.0070343	0.000543152	0.00502777
84	0.00110817	0.00518799	0.0108738	0.00553513	0.000635681	0.00438309
85	0.000232697	0.0044136	0.0109711	0.00609589	0.000645081	0.00399017
86	0.00041008	0.00411224	0.0105152	0.00577545	0.000410858	0.00462341
87	0.000782013	0.00497437	0.0116997	0.00471497	0.000318329	0.00298691
88	0.000621796	0.00517654	0.0117607	0.00499344	0.000259216	0.00393677
89	0.00508118	0.000423431	0.00645065	0.00990677	0.00448474	0.0108662
90	0.00297165	0.000961304	0.00848007	0.00517654	0.000907196	0.00344276
91	0.000598908	0.00366592	0.0103397	0.00407028	0.000185333	0.00294495
92	0.0008564	0.0043869	0.0108604	0.00409126	0.000419556	0.00439835
93	0.00116348	0.00681496	0.00973129	0.00305176	0.00017456	0.00657845
94	7.24793e-05	0.00181198	0.0168304	0.00140762	0.000111999	0.00130463
95	0.000980377	0.00515747	0.0145035	0.00124741	0.00104944	0.00400543
96	0.00775528	0.0148506	0.000200272	0.0106621	0.00402127	0.00187492
97	0.00295067	0.0278587	0.00111389	0.0146065	0.000736359	0.00351715
98	0.00440216	0.0111351	0.0110836	0.00684357	0.00349399	0.00458908
99	0.00317383	0.014967	0.00844574	0.00515366	0.000606689	0.00330544
100	0.000556946	0.00841141	0.0159492	0.00396919	0.000837585	0.00590515
101	0.001091	0.00487709	0.0127754	0.00208282	0.000404785	0.00181961
102	0.0156536	0.014286	0.0075798	0.0181007	0.00631735	0.0221348
103	0.0160999	0.0147781	0.00603104	0.00222015	0.00488412	0.00141144
104	0.00310516	0.00458145	0.0110092	0.0323563	0.0327125	0.00527191
105	0.00247574	0.0177536	0.0151176	0.00437737	0.000287537	0.00229836
106	0.000455856	0.00466156	0.0251236	0.00720215	0.000287537	0.000225067
107	0.000499725	0.00451279	0.0138092	0.00128555	0.000115875	0.00366783
108	0.0032196	0.000347137	0.00824738	0.0215302	0.000115875	0.00538635
109	0.00205231	0.00904083	0.0121002	0.00897217	0.000115875	0.00108528
110	0.00191116	0.00216293	0.00650024	0.00307083	0.000630859	0.00626373
111	0.00353813	0.00381088	0.00479698	4.57763e-05	0.000197479	0.0123138
112	0.00933266	0.000205994	0.0200024	0.00258636	0.00804227	0.00407028
113	0.00173187	0.00662994	0.0185242	0.0510902	0.00161993	0.00706673
114	0.000156403	0.0074234	0.0311737	0.0144749	0.128536	0.00419235
115	0.00124741	0.0107594	0.0344887	0.00510025	0.000548828	0.00151062
116	0.00328255	0.00761223	0.0377636	0.00960159	0.00056842	0.00468826
117	0.000102997	0.0106277	0.0246315	0.0244293	0.00645602	0.00487137
118	0.0021286	0.0143585	0.0189514	0.0186081	0.00165213	0.00546837
119	0.00400734	0.00999069	0.00675964	0.0212345	0.00104004	0.00961113
120	0.00345421	0.000810623	0.0139866	0.00761223	0.00228531	0.00197983
121	0.00118637	0.00870895	0.00382614	0.0173473	0.00262863	0.00429535
122	0.00765038	0.0230103	0.00858688	0.016098	0.000199707	0.00351524
123	0.00206375	0.0109177	0.0031662	0.016758	0.00054303	0.00457764
124	0.00470352	0.00572968	0.000293732	0.0207558	0.000113648	3.8147e-05
125	0.000995636	0.00908279	0.0238533	0.0143051	0.00162479	0.00516891
126	0.00171661	0.012352	0.0322838	0.0100498	0.00362311	0.0139294
127	0.00402069	0.00190163	0.0356369	0.00807571	0.000789246	0.0369396
128	0.00101852	0.01618	0.0452461	0.0124454	0.00112704	0.01157
129	0.00232697	0.0106049	0.038229	0.000759125	0.00180817	0.00663185
130	0.00444031	0.00528336	0.0226936	0.00217247	0.00114597	0.010067
131	0.000614166	0.00759315	0.00571823	0.0136108	0.00162546	0.00919533
132	0.00435257	0.0112457	0.0298996	0.00947189	0.0015817	0.0114479
133	0.00149155	0.00636673	0.0303841	0.00145531	0.000990479	0.0138226
134	0.000396728	0.00513268	0.01721	0.00809479	0.00128754	0.0130768
135	0.000839233	0.00312424	0.0113487	0.00240135	0.00261456	0.00883865

## Sheet: Figure 4c
Absolute error of the altitude
Time stamp	WTFTP	CNN LSTM	Vanilla LSTM	TCN	FlightBERT	Transformer
0	1.35754	2.80945	2.45941	5.60907	1	0.593506
1	4.39105	0.176819	3.53036	0.816315	3	0.292664
2	4.06989	1.23267	0.514526	2.38156	9	4.58997
3	3.9447	4.84433	2.81317	4.92377	2	6.8844
4	4.55927	3.13358	7.22421	4.82602	2	8.22314
5	5.16452	2.86258	4.79822	4.85593	8	4.08072
6	1.13257	2.44827	0.0961914	0.0605774	9	0.890472
7	4.35687	4.6532	5.46494	6.89313	2	4.55444
8	6.62921	5.76581	5.05573	2.98306	263	5.95197
9	5.08179	5.505	2.9621	4.04205	5	5.44641
10	3.2085	3.64813	1.18732	2.56018	1	2.69556
11	1.5318	2.29242	3.43475	1.72284	4	0.476868
12	0.816956	0.156189	1.92688	0.307739	4	0.525024
13	4.7066	2.93054	4.35248	5.60974	4	3.36041
14	7.15784	5.64581	6.98523	7.5849	8	7.13263
15	13.0331	13.4476	14.3295	11.8636	13	11.2623
16	4.22992	3.39233	5.20569	4.29846	15	3.86237
17	4.44312	1.07935	4.84613	4.62067	13	2.64752
18	11.1639	13.0736	8.42163	10.736	8	12.8314
19	7.3847	8.74554	8.45941	7.74756	3	4.8667
20	6.37457	12.0627	6.25763	7.02118	36	7.34735
21	5.76038	6.79675	6.51807	7.49713	4	5.63281
22	1.99036	0.866028	0.574097	1.58563	2	2.70465
23	0.615234	2.43469	1.42224	0.795959	2	0.214905
24	11.6328	13.9667	11.2482	11.616	16	12.4791
25	0.0974731	3.8443	0.776917	1.81818	1.13687e-13	0.570923
26	1.05762	1.85547	2.03857	1.88129	1.13687e-13	1.0694
27	0.880005	1.04358	0.772766	1.94598	1.13687e-13	0.60199
28	0.951599	1.0979	0.0968018	1.94745	1.13687e-13	0.0372314
29	0.3255	0.348145	0.275208	1.16962	1.13687e-13	0.0322876
30	0.126282	0.310486	0.624695	1.38965	1.13687e-13	0.159363
31	0.173645	0.341797	0.715393	0.97583	1.13687e-13	0.194458
32	0.0539551	0.184998	0.462402	0.861084	1.13687e-13	0.18927
33	0.224365	0.0235596	0.115906	0.275208	1.13687e-13	0.168518
34	0.246582	0.0213623	0.103577	0.289246	1.13687e-13	0.182617
35	0.242004	0.032959	0.0203857	0.315247	1.13687e-13	0.1745
36	0.24884	0.039856	0.0806274	0.291687	1.13687e-13	0.185303
37	0.248535	0.00402832	0.0977783	0.254578	1.13687e-13	0.185425
38	0.238464	0.0169678	0.0664673	0.21875	1.13687e-13	0.173035
39	0.236511	0.00653076	0.0170288	0.148376	1.13687e-13	0.18927
40	0.221985	0.0136108	0.000183105	0.081665	1.13687e-13	0.191772
41	0.22168	0.00738525	0.0567627	0.048645	1.13687e-13	0.196228
42	0.225891	0.0353394	0.00402832	0.00665283	1.13687e-13	0.16925
43	0.216248	0.0103149	0.0463257	0.00958252	1.13687e-13	0.188171
44	0.233643	0.0500488	0.0107422	0.0153198	1.13687e-13	0.17981
45	0.218201	0.0441895	0.0630493	0.0688477	1.13687e-13	0.16333
46	0.230713	0.0604858	0.0202026	0.199585	1.13687e-13	0.176575
47	0.216003	0.0959473	0.043335	0.344666	1.13687e-13	0.197815
48	0.221985	0.127197	0.0435791	0.489685	1.13687e-13	0.169128
49	0.21936	0.133057	0.0559692	0.635315	1.13687e-13	0.174805
50	0.227478	0.180237	0.0148926	0.776489	1.13687e-13	0.173279
51	0.233154	0.199097	0.0386963	0.911255	1.13687e-13	0.163208
52	0.236389	0.231384	0.00976563	1.04535	1.13687e-13	0.181458
53	0.245605	0.3078	0.0560303	0.370483	1.13687e-13	0.164612
54	0.248718	0.319214	0.0162354	0.394714	1.13687e-13	0.168518
55	0.264282	0.40332	0.0142822	0.418091	1.13687e-13	0.152466
56	0.264038	0.431824	0.0465698	0.458496	1.13687e-13	0.140564
57	0.279846	0.450134	0.0100098	0.470703	1.13687e-13	0.209534
58	0.281738	0.536438	0.0413818	0.476013	1.13687e-13	0.161621
59	0.287781	0.50647	0.0269775	0.513733	1.13687e-13	0.150391
60	0.292114	0.536621	0.0150146	0.559143	1.13687e-13	0.139526
61	0.294067	0.505066	0.0145264	0.596436	1.13687e-13	0.13092
62	0.309021	0.473511	0.0377808	0.605591	1.13687e-13	0.168884
63	0.309021	0.50061	0.0405884	0.621277	1.13687e-13	0.186218
64	0.322815	0.485107	0.104736	0.666199	1.13687e-13	0.0835571
65	0.344238	0.438721	0.0377808	0.722656	1.13687e-13	0.13501
66	0.34906	0.441162	0.116943	0.752502	1.13687e-13	0.131775
67	11.6161	11.597	11.9287	11.163	12	11.8672
68	1.13458	0.971985	0.776245	1.69879	4	1.46588
69	2.5177	3.69647	3.22552	2.83844	5	2.04724
70	0.217102	1.41754	1.04565	1.25873	0	1.27344
71	0.376953	0.337341	1.34558	0.622986	0	0.22522
72	0.494446	0.679688	2.40802	0.0706787	4	0.386292
73	0.761475	1.26892	2.16785	0.374451	4	1.27521
74	0.699951	0.662476	1.05725	1.54761	1	3.14191
75	9.34174	8.23065	7.3504	10.2615	0	5.95038
76	0.664429	1.23828	0.346375	0.223694	1	0.336914
77	1.24731	0.462097	0.663452	1.42371	0	2.50116
78	1.17682	3.09747	0.642151	1.47687	0	0.560913
79	3.16455	4.73279	3.66779	4.20624	2	1.94684
80	1.9126	3.14874	2.47815	2.43469	0	0.0916748
81	0.0562744	1.54584	0.959167	0.831299	1	0.778198
82	0.523621	1.78461	2.18469	1.35315	0	0.246887
83	0.703796	1.98474	2.58942	1.49054	0	0.0775757
84	0.717712	1.65546	2.63312	0.994019	0	0.154846
85	0.710022	1.89276	2.50494	0.978821	0	0.0772095
86	0.681213	1.82904	2.67236	1.02618	0	0.0806274
87	0.725281	1.88733	2.59454	1.01947	0	0.0286255
88	0.732727	1.84058	2.58557	1.07263	0	0.0108643
89	0.758118	1.83917	2.79272	1.09814	0	0.0476685
90	0.725647	1.896	2.97137	1.14044	0	0.169006
91	0.768738	1.8288	2.7843	1.20715	0	0.109863
92	2.26471	1.10046	0.190674	1.72357	3	2.84149
93	5.60339	4.16699	0.128662	4.11731	4	3.32465
94	0.570984	0.919556	0.127319	2.62933	2	0.445801
95	0.0482178	1.57513	2.21851	1.72809	0	0.194214
96	0.967102	0.274963	0.0348511	0.287048	2	0.535706
97	0.870911	0.556335	1.09521	0.11377	0	2.03833
98	0.577881	1.3847	1.15625	0.360657	0	0.743408
99	0.385193	0.970215	1.48932	0.144653	1	1.14941
100	2.67853	2.64343	3.78467	1.74622	3	0.894348
101	6.63287	6.58405	6.76044	6.39563	0	6.91345
102	0.698975	2.26129	0.172485	0.509827	0	0.613647
103	11.0051	10.696	13.1745	10.994	12	11.6207
104	1.40234	1.01239	4.79819	2.70129	453	0.108215
105	2.75409	1.42197	2.62186	1.40958	3	2.69348
106	4.40472	4.10519	2.92059	3.09018	1	4.05194
107	7.51913	9.07602	8.37637	9.21997	13	7.27615
108	1.72745	1.19815	1.03116	1.74051	17	3.03653
109	1.55258	4.53506	0.243134	0.595367	5	2.04797
110	2.63754	2.43738	1.64169	0.76532	2	3.06226
111	0.617462	1.25604	2.48138	1.43875	2	0.532104
112	1.12906	2.71039	0.387024	2.38113	5.68434e-14	1.24097
113	3.14563	1.38342	1.3721	1.68484	5	3.43661
114	1.52185	2.25461	2.93839	0.168396	2	0.893066
115	1.45291	2.05603	1.20932	0.224762	3	0.287415
116	1.6077	4.4303	4.08899	3.60196	2	0.657806
117	4.03876	2.56424	0.676361	1.49231	4	3.5199
118	0.998596	3.03961	5.6449	7.12274	5.68434e-14	1.21445
119	2.71945	5.43396	13.5657	3.98883	34	2.42953
120	5.42737	1.50787	1.90164	2.94211	8	6.6857
121	1.91095	1.39487	3.1456	5.026	0	2.4519
122	1.73724	1.6908	2.03104	3.0585	3	1.70505
123	0.943146	2.60706	1.59711	1.44836	1	0.562866
124	0.719574	7.26962	5.51495	1.1391	0	0.134277
125	3.45975	10.2646	12.5926	6.6571	4	4.535
126	3.80215	10.3843	11.0803	5.87631	7	3.89023
127	2.19003	11.5888	4.0209	0.0473328	0	1.09943
128	0.557281	5.8826	25.5101	0.683655	4	1.68082
129	0.583344	7.99518	12.8912	1.74423	7	0.702759
130	2.8309	10.9639	8.742	2.67032	3	3.65067
131	1.66669	1.2373	0.635803	1.04019	131	0.519257
132	1.35823	4.8503	0.470474	0.373322	3	0.151962
133	1.99876	5.57166	5.20679	0.192184	1	1.01212
134	1.07655	2.7701	2.41986	3.24985	1	2.59109
135	1.21715	5.23746	0.078949	3.6651	1	3.61478

## Sheet: Figure 4d
Deviation Error
Time stamp	WTFTP	CNN LSTM	Vanilla LSTM	TCN	FlightBERT	Transformer
0	0.563367	2.84207	1.90362	1.08227	0.215739	1.13095
1	0.695639	5.63251	2.2307	2.49244	0.060701	2.74081
2	1.00601	1.56798	2.51781	1.06998	0.706306	0.831821
3	0.671615	1.77746	4.08423	2.03657	0.126069	1.12633
4	0.660089	0.471259	2.55007	0.738087	0.195473	1.23388
5	0.883363	1.52009	1.83102	1.55978	0.146946	1.18811
6	1.17715	1.94997	0.760739	1.68783	0.294107	0.826629
7	0.521853	0.656959	1.18939	2.93396	0.914202	1.87918
8	0.297034	1.14871	0.805124	1.94664	2.70565	2.53039
9	0.695135	1.142	3.06219	2.72152	0.978509	2.49792
10	0.427442	0.717591	1.2392	2.25522	0.0857236	1.79265
11	0.945287	0.982982	0.529238	1.38467	0.186095	0.531586
12	1.07824	1.22466	1.15281	2.10096	0.581638	0.617957
13	0.954676	1.54336	1.57446	1.4194	0.385842	1.34721
14	0.397026	1.28237	1.17177	1.76081	0.234964	1.71152
15	0.358835	1.37914	0.963442	1.39718	0.330131	1.00988
16	0.711329	0.943671	1.28681	1.55772	0.204109	0.920046
17	0.850154	0.89577	1.9753	1.33749	0.218373	0.60693
18	0.727046	1.1212	1.80616	2.73163	0.152519	0.149482
19	1.22664	2.73697	0.833565	1.749	0.596073	1.21118
20	0.354001	1.06359	2.84676	1.37553	1.86765	0.537607
21	0.571727	2.04951	1.57396	3.13774	0.905162	0.624727
22	0.494243	1.90529	2.92968	0.819741	0.583964	0.54518
23	0.334624	1.74121	1.5593	0.997626	0.276991	0.476972
24	0.284264	1.66053	1.10601	0.86327	0.260446	0.354664
25	0.893061	1.53086	2.83186	1.23175	0.345289	1.28811
26	0.417605	1.36843	1.91659	0.296865	0.107957	0.730335
27	0.28902	0.634119	2.5009	1.12667	0.376526	0.752188
28	0.0187803	0.975415	1.58303	1.09827	0.125056	0.696926
29	0.305633	0.90595	1.57935	1.69907	0.0303894	0.727486
30	0.124181	0.340843	1.25927	0.950452	0.0150109	0.633566
31	0.124349	0.506238	0.80039	1.01406	0.078717	0.502554
32	0.153675	0.606448	0.706941	0.333721	0.104275	0.688608
33	0.0832222	0.379387	0.55044	0.134483	3.09928	0.766508
34	0.140408	0.54814	0.553053	0.0422211	0.115884	0.589624
35	0.0637098	0.496385	0.559624	0.168666	0.0753649	0.719452
36	0.0367472	0.443991	0.571724	0.267476	0.0997148	0.755159
37	0.112093	0.379457	0.527728	0.378507	0.0338769	0.74378
38	0.0415548	0.493639	0.589471	0.415612	0.0730375	0.681685
39	0.0813993	0.515251	0.558641	0.532418	0.0291538	0.65154
40	0.132299	0.344489	0.504682	0.634147	0.151416	0.781931
41	0.0557754	0.452449	0.56377	0.699086	0.0536423	0.675473
42	0.0809617	0.474464	0.535998	0.810171	0.0759602	0.687267
43	0.0627547	0.502395	0.577376	0.878676	0.16336	0.750706
44	0.0301915	0.47393	0.531901	0.639067	0.0315139	0.749232
45	0.0457728	0.478303	0.554519	0.487188	0.0248249	0.732692
46	0.0828587	0.525661	0.559488	0.483368	5.92826	0.651337
47	0.041657	0.479966	0.499057	0.424461	0.0384495	0.774923
48	0.0339222	0.476141	0.515336	0.370607	0.0345466	0.68262
49	0.0530286	0.480479	0.505274	0.408164	0.0134337	0.703414
50	0.0843224	0.441429	0.452221	0.409792	0.0295099	0.768396
51	0.127674	0.421912	0.43153	0.427942	0.0346038	0.802272
52	0.0324784	0.476649	0.447706	0.382415	0.169686	0.687693
53	0.0707224	0.392418	0.406451	0.202993	0.0771678	0.659077
54	0.118514	0.460421	0.563033	0.333957	0.154125	0.624117
55	0.0719745	0.429543	0.533819	0.376879	0.307496	0.802734
56	0.0827901	0.341867	0.471997	0.450011	0.10351	0.721673
57	0.0681303	0.330206	0.439486	0.525526	0.133255	0.778351
58	0.100801	0.272622	0.406282	0.581665	0.124917	0.741969
59	0.0141535	0.314889	0.520131	0.590025	0.0923227	0.744956
60	0.0536254	0.18712	0.447833	0.539182	0.0730546	0.735846
61	0.0465407	0.166655	0.524384	0.600835	0.294206	0.697824
62	0.180993	0.334642	0.667253	0.757503	0.103236	0.558027
63	0.068365	0.154701	0.48917	0.512609	0.0787537	0.897214
64	0.135018	0.342713	0.729382	0.828959	0.164859	0.594806
65	0.041154	0.272235	0.579356	0.572162	0.0513018	0.913458
66	0.0802158	0.344398	0.578535	0.676876	0.2079	0.677988
67	0.150351	0.344919	0.536599	0.622362	4.43408	0.74173
68	0.107455	1.06015	0.905807	0.525851	0.136875	0.511765
69	0.283864	0.408285	1.23835	1.92158	0.124083	0.405791
70	0.15439	0.923805	0.874734	1.87437	0.104417	0.5032
71	0.0775482	1.11372	0.895213	1.0233	0.141007	0.64118
72	0.175856	1.72813	0.502286	0.321182	0.0479322	0.668904
73	0.160165	1.98153	0.729274	0.489572	0.110658	0.733532
74	0.19958	1.53189	0.976814	0.478887	0.0931634	0.638821
75	0.106664	1.48947	0.947755	0.577868	0.110864	0.512288
76	1.61693	2.1043	2.29233	3.34313	1.70518	2.24804
77	1.21926	1.82379	1.09108	1.32467	0.188581	0.402124
78	0.388267	1.71221	0.438527	1.22701	0.444207	0.663316
79	0.185611	1.40558	0.289785	1.23473	0.163587	0.767168
80	0.303809	1.06565	0.805924	0.594848	0.0950836	0.670033
81	0.318559	0.57637	0.841569	0.946975	0.0926976	0.427709
82	0.282712	0.663323	0.403409	0.865127	0.0657687	0.746603
83	0.117878	0.532649	0.883293	0.780771	0.25476	0.662996
84	0.13136	0.599461	1.22589	0.621963	0.177642	0.74861
85	0.117859	0.560368	1.21796	0.713909	0.139291	0.516835
86	0.11963	0.496445	1.16714	0.66694	0.0877986	0.704468
87	0.0870295	0.556438	1.30021	0.527004	0.0994634	0.596383
88	0.128676	0.587594	1.30489	0.593394	0.0645276	0.582139
89	0.86385	0.655069	0.933229	1.32731	0.743082	1.2071
90	0.551604	0.450419	1.09046	0.636263	0.537048	0.607294
91	0.140472	0.42192	1.19013	0.492691	0.0871742	0.657146
92	0.10011	0.488215	1.23058	0.492397	0.073992	0.756748
93	0.211569	0.990003	1.0795	0.522465	0.13615	0.96178
94	0.0149404	0.751312	1.9395	1.5842	0.0456775	0.994556
95	0.429398	0.85897	1.8691	1.15998	0.116857	0.75566
96	0.957332	1.69625	1.77237	1.38691	0.892326	0.326001
97	0.620723	3.40662	1.15745	2.18651	0.822222	2.44941
98	0.506532	1.25744	1.33659	1.16149	0.397292	0.625672
99	0.444451	1.98768	1.27334	0.877984	0.171613	0.373428
100	0.42087	1.10435	1.80518	2.01975	0.120676	0.65519
101	0.328541	0.726544	1.45978	1.59976	0.0819448	0.833204
102	2.00479	1.779	1.38958	2.67578	2.21261	2.98905
103	2.02442	3.45695	0.818547	0.269765	0.560994	0.211815
104	0.367865	4.87876	2.74337	4.31394	5.81249	0.732579
105	0.753899	1.97769	2.96986	0.877768	0.621419	0.575279
106	0.788571	1.42682	5.08988	2.15992	0.105484	0.0895808
107	0.389402	0.696153	3.16049	1.4927	0.167033	0.49534
108	0.49557	0.17339	1.36551	2.84043	0.213195	0.648716
109	0.717539	1.71607	1.40238	1.0348	0.698359	0.321598
110	0.601986	0.27286	1.10233	0.46957	0.0747417	1.37574
111	0.46326	1.05382	0.629806	0.544574	0.0427566	1.36586
112	1.04754	2.134	2.3929	0.835888	0.96402	0.466096
113	0.231153	2.45217	2.29374	5.81356	0.266428	1.57018
114	0.220361	3.58592	3.46678	1.77852	14.2553	1.07602
115	0.471699	3.34959	5.09256	1.89928	0.0719681	1.96039
116	0.497751	1.86526	5.13004	2.13583	0.0703468	0.562793
117	0.118256	1.28298	3.68343	3.3997	0.724717	0.560738
118	0.277875	1.68213	3.93071	3.14441	0.191244	0.631692
119	0.484294	1.37705	1.33362	4.11301	1.37526	1.08368
120	0.546696	1.50541	2.36234	1.9275	0.269831	1.00805
121	0.168956	1.58555	4.46704	4.54428	0.422939	0.61714
122	1.09559	3.04415	1.50812	2.71664	0.0592883	2.18527
123	0.736886	4.13062	3.80543	2.61439	0.14949	1.50644
124	0.836642	6.2623	3.47272	4.49037	0.032022	0.989344
125	0.359861	6.80096	5.10657	3.89999	0.253152	0.91465
126	0.52822	3.00028	5.23954	3.27835	0.535048	1.54569
127	1.07002	0.249067	5.10165	2.38793	0.101386	5.24022
128	0.119627	2.47066	11.0633	2.12309	0.162144	1.32263
129	0.562893	1.78569	7.92793	1.1273	0.216936	0.876194
130	0.684688	0.640786	5.68787	0.438261	0.143022	1.34025
131	0.539688	2.22812	3.47686	1.52556	1.32237	1.06315
132	0.548035	2.19442	3.31486	1.14633	0.179205	1.34449
133	0.220829	2.06715	3.36888	0.478725	0.114044	1.55886
134	0.0549071	1.68279	2.27219	0.901085	0.14744	1.55212
135	0.130671	1.72709	2.1471	0.401807	0.290411	1.03282

## Sheet: Figure 5a-i
The contributions of different WTCs for the FTP task (Figure 5a-i)
Involved WTC	Time step	Longitude		Latitude		Altitude
		Target	Reconstructed	Target	Reconstructed	Target	Reconstructed		Corresponding relationship between colors and subgraphs
WTC0	0	104.917	104.914	31.2041	31.2033	400.5	400.29		Figure 5a		Figure 5b		Figure 5c
	1	104.917	104.914	31.2041	31.2033	400.5	400.29
	2	104.87	104.871	31.1746	31.1735	390	390.035		Figure 5d		Figure 5e		Figure 5f
	3	104.87	104.871	31.1746	31.1735	390	390.035
	4	104.821	104.823	31.1438	31.1442	389	389.247		Figure 5g		Figure 5h		Figure 5i
	5	104.821	104.823	31.1438	31.1442	389	389.247
	6	104.774	104.775	31.1137	31.11	371	370.526
	7	104.774	104.775	31.1137	31.11	371	370.526
	8	104.721	104.722	31.0932	31.0934	351.5	350.871
	9	104.721	104.722	31.0932	31.0934	351.5	350.871
WTC1	0	93.8933	93.8933	19.3116	19.3121	3.49999	3.38589
	1	93.873	93.873	19.2989	19.2983	-3.49999	-3.38589
	2	93.8954	93.8941	19.3129	19.3132	0	-0.09247
	3	93.8709	93.8722	19.2975	19.2973	0	0.09247
	4	93.8952	93.8944	19.3128	19.3121	0.99998	0.69702
	5	93.8711	93.8719	19.2977	19.2983	-0.99998	-0.69702
	6	93.8946	93.8935	19.3127	19.313	5.00002	5.21387
	7	93.8717	93.8728	19.2977	19.2974	-5.00002	-5.21387
	8	93.8978	93.8979	19.3068	19.3063	3.49999	4.01568
	9	93.8685	93.8684	19.3037	19.3041	-3.49999	-4.01568
All WTCs	0	104.927	104.925	31.2104	31.2102	404	403.676
	1	104.907	104.904	31.1977	31.1964	397	396.905
	2	104.882	104.882	31.1823	31.1815	390	389.943
	3	104.858	104.861	31.1668	31.1656	390	390.128
	4	104.833	104.834	31.1514	31.1511	390	389.944
	5	104.809	104.812	31.1363	31.1374	388	388.55
	6	104.786	104.786	31.1212	31.1178	376	375.74
	7	104.763	104.765	31.1062	31.1022	366	365.313
	8	104.736	104.736	31.0947	31.0945	355	354.886
	9	104.707	104.707	31.0917	31.0923	348	346.855

## Sheet: Figure 5j
The selected trajectory in the 3D grid (Figure 5j)
Type	Time step	Longitude	Latitude	Altitude
Historical	0	104.927	31.2104	404
	1	104.907	31.1977	397
	2	104.882	31.1823	390
	3	104.858	31.1668	390
	4	104.833	31.1514	390
	5	104.809	31.1363	388
	6	104.786	31.1212	376
	7	104.763	31.1062	366
	8	104.736	31.0947	355
Next position	9	104.707	31.0917	348
Predicted	9	104.707	31.0923	346.855

[truncated: 4 more sheets: Supplementary Figure 3a, Supplementary Figure 3b, Supplementary Figure 3c, Supplementary Figure 4]
